# Supplementary material for: Outlier Detection in Functional Data Using Adjusted Outlyingness
Source: Entropy (Basel). 2026 Feb 16;28(2):233. doi: 10.3390/e28020233 (PMC12939932; doi:10.3390/e28020233)
Supplement: Supplementary file 1 [file entropy-28-00233-s001.zip]

Archive with 1 entries (1 files):
- entropy-4097319-supplementary.pdf
